# Supplementary material for: Inhibition of Klf10 Attenuates Oxidative Stress-Induced Senescence of Chondrocytes via Modulating Mitophagy
Source: Molecules. 2023 Jan 17;28(3):924. doi: 10.3390/molecules28030924 (PMC9921806; doi:10.3390/molecules28030924)
Supplement: Supplementary file 1 [file molecules-28-00924-s001.zip]

Archive with 1 entries (1 files):
- molecules-2062457-supplementary.pdf
